# Supplementary material for: Acute effects of commercial group exercise classes on arterial stiffness and cardiovagal modulation in healthy young and middle-aged adults: A crossover randomized trial
Source: PLoS One. 2025 Mar 13;20(3):e0319130. doi: 10.1371/journal.pone.0319130 (PMC11906072; doi:10.1371/journal.pone.0319130)
Supplement: S2 Supplement — Data depicted as mean (SD). Abbreviations, CON, control; PP, pump power; GT, global training; IBI, interbeat interval; SDNN, standard deviation of normal-to-normal RR intervals. Abbreviations, IBI, interbeat interval; SDNN, standard deviation of normal-to-normal NN intervals, LF, low-frequency power band; HF, high frequency power band. * Different from resting time point (p < 0.05). (XLSX) [file pone.0319130.s002.xlsx]

## Sheet: Base de Dados Final - Arietta+C
ID	SEX	AGE	GROUP	WEIGHT	HEIGHT	WC	BMI	FAT_MASS_KG	FAT_MASS	FFM_KG	FFM	ENERGY_CONSUMPTION_REST_KCAL_DAY	PHYSICAL_ACT_LEVEL	ENERGY_DEMAND_KCAL_DAY	FMI	FFMI	SKELETAL_MUSC_MASS_KG	RA_KG	LA_KG	RL_KG	LL_KG	T_KG	TBW_L	TBW	EXTRACELLULAR_WATER_L	EXTRACELLULAR_WATER	RESISTANCE	REACTANCE	PHASE_ANGLE	PHASE_ANGLE_PERCENTILES	VF	ECW_TBW	AVG_IMT_RPM	1STW1_RPM_REST	2NDW2_RPM_REST	NA_RPM_REST	R1ST_RPM_REST	1ST2ND_RPM_REST	WD1_RPM_REST	WD2_RPM_REST	NAD_RPM_REST	BETA_RPM_REST	EP_RPM_REST	AC_RPM_REST	AI_RPM_REST	PWVBETA_RPM_REST	PWV_WI_RPM_REST	D_MAX_RPM_REST	D_MIN_RPM_REST
PA001	MALE	24	Young	73.35	172	0.86	24.74	10.78	14.69	62.57	85.31	1796.62	1.6	2874.59	3.63	21.1	29.04	1.86	1.8	6.13	6.02	13.24	45.22	31.26	18.62	25.22	527.21	54.84	5.9	21	0.3	41.17		20700	1000	233.25	141	687	39.16	1.92	0.407	5.3	66	1.27	-12.5	4.3	6.42	8.26	7
PA002	MALE	25	Young	75.1	178	0.8	23.7	10.93	14.55	64.17	85.45	1822.97	1.8	3281.34	3.45	20.25	31.72	2.1	2.13	6.99	6.93	13.58	46.41	61.41	18.04	23.87	519.63	61.81	6.8	89	0.83	38.87		14600	900	43.491	93	286	42.53	2.47	0.118	4.2	44	1.58	-4.2	4	1.88	7.28	6.46
PA003	MALE	23	Young	67.6	177	0.9	21.58	9.53	14.09	58.07	85.91	1710.04	1.8	3078.07	3.04	18.54	28.43	1.94	1.81	5.95	5.84	12.89	42.22	62.06	16.51	24.27	576.72	60.64	6	32	1.04	39.11		11600	900	39.567	105	245	31.7	2.37	0.1	3.9	48	1.49	-11.9	4.3	1.8	7.28	6.56
PA004	FEMALE	23	Young	59.95	160	0.68	23.33	16.3	27.19	43.65	72.81	1374.98	1.6	2199.96	6.34	16.99	20.97	1.22	1.22	4.67	4.61	9.24	32.19	53.36	12.78	21.19	729.53	78.11	6.1	96	0.19	39.71		4300	200	24.334	101	237	13.32	0.54	0.073	3.3	42	1.41	6.5	4.2	4.41	6.49	6
PA005	FEMALE	34	Young	54	163	0.66	20.25	10.85	20.1	43.15	79.9	1284.42	1.8	2311.95	4.07	16.18	20.36	1.21	1.22	4.7	4.67	8.55	31.9	58.71	12.96	23.85	697.24	73.65	6	96	0.28	40.63		11400	1400	74.682	104	987	50.3	5.78	0.313	2.8	30	3.09	8	3.5	1	8.17	7.4
PA006	MALE	24	Young	62.3	167	0.8	22.37	8.51	13.66	53.79	86.34	1630.23	1.6	2608.37	3.05	19.31	25.55	1.6	1.5	5.63	5.64	11.13	38.67	61.67	15.28	24.38	568.94	63.12	6.3	41	0.85	39.53		5600	200	59.161	103	261	17.32	0.65	0.175	4	42	1.77	-17.9	4	2.9	7.37	6.71
PA007	MALE	27	Young	88.95	183	0.95	26.71	22.26	25.02	66.69	74.98	2031.51	1.6	3250.42	6.68	20.02	34.93	2.22	2.13	7.18	7.31	16.08	48.81	54.53	17.86	19.95	596.09	79.24	7.6	99	2.56	36.58		6500	0	34.402	120	319	18.67	0.05	0.096	3.7	43	1.44	-16.6	4	3.27	6.86	6.11
PA008	MALE	22	Young	78.8	178	0.86	24.79	10.56	13.4	68.24	86.6	1878.68	1.8	3381.63	3.32	21.46	34.33	2.47	2.45	6.79	6.75	15.87	49.93	62.96	19.22	24.23	493.56	60.21	7	94	1.03	38.49		7500	300	41.196	100	543	25.17	1.1	0.128	3.2	39	1.8	-8	3.8	4.57	7.32	6.45
PA009	MALE	22	Young	76.1	178	0.79	23.8	9.43	12.39	66.67	87.61	1838.03	1.8	3308.45	2.95	20.85	33.27	2.24	2.21	6.53	6.43	15.86	48.95	63.92	18.97	24.77	532.53	62.77	6.7	86	0.15	38.75		22000	500	49.615	89	291	55.25	1.26	0.113	3.8	52	1.43	-4.7	4.1	5.41	7.6	6.62
PA010	FEMALE	24	Young	61.15	168	0.72	21.67	16.97	27.76	44.18	72.24	1392.76	1.8	2506.96	6.01	15.65	20.37	1.25	1.23	4.75	4.48	8.65	32.7	53.14	13.9	22.59	693.07	61.93	5.1	46	0.34	42.5		13700	700	46.559	95	303	45.7	2.11	0.142	3.6	39	1.67	-4.3	3.8	2.27	7.13	6.24
PA011	FEMALE	27	Young	52.5	155	0.72	21.8	14.94	28.46	37.56	71.54	1264.58	1.8	2276.24	6.2	15.59	16.72	1.11	1.03	3.81	3.77	7	27.61	52.25	11.85	22.44	667.62	61.93	5.3	40	0.54	42.94		8600	500	45.258	102	287	28.69	1.52	0.141	4.1	39	1.57	6.5	3.9	2.27	6.73	6.08
PA012	FEMALE	21	Young	56.5	165	0.83	20.78	12.66	22.41	43.84	77.59	1323.85	1.6	2118.16	4.66	16.12	21.05	1.34	1.23	4.67	4.62	9.2	32.45	57.08	12.93	22.74	728.68	74.44	5.8	92	0.49	39.83		7000	300	40.948	105	251	18.48	0.82	0.102	4.3	49	1.38	-3	4.3	5.23	6.98	6.35
PA013	MALE	57	Older	93.3	179	1.03	29.1189	27.75	29.74	65.55	70.2572	1943.45	1.04	2720.83	8.67	20.48	31.13	1.97	1.87	6.64	6.65	14	51.01	48	22.02	20.9	514.5	-49.2	5.5	38	3.52	43	0.69	3466.87	1141.38	51.325	124	300	3.25	1.03	0.047	9.452	141.131	0.508	10.396	7.267	8.467	6.999	6.671
PA014	MALE	48	Older	68.7	179	0.88	21.4413	10.3	14.99	58.4	85.0073	1661.23	1.04	2325.73	3.21	18.21	28.44	2.07	1.85	5.66	5.4	13.47	62.03	43.1	25.04	17.6	560.2	-55.1	5.6	34	1.9	41	0.65	2728.54	627.488	41.644	122	280	5.68	1.25	0.084	5.376	5.376	0.775	-1.003	4.888	9.31	5.896	5.456
PA015	FEMALE	54	Older	50.05	155	0.75	20.8325	10.31	20.6	39.74	79.4006	1252.32	1.06	2003.71	4.3	16.58	17.13	1.02	1.02	3.68	3.73	7.68	58.06	29.5	25.09	13	646.8	-64.2	5.7	87	0.44	44	0.53	2591.07	1248.47	158.33	113	269	3.8	1.76	0.229	6.043	90.263	0.679	0.018	6.037	6.584	6.491	6.163
PA016	FEMALE	56	Older	58.85	168	0.87	20.851	19.38	32.93	39.47	67.0688	1323.83	1.08	2382.89	6.87	13.99	17.57	0.99	0.96	3.95	4.08	7.58	49.07	29.4	22.03	13.2	775.8	-65	4.8	48	1.57	45	0.75	1079.37	674.246	5.173	179	255	1.91	1.18	0.009	5.726	72.076	0.964	-17.851	5.325	1.245	6.97	6.546
PA017	FEMALE	69	Older	63.6	165	0.85	23.3609	21.62	33.99	41.98	66.0063	1236.09	1.06	1977.74	7.91	15.37	18.53	1.02	1.01	4.18	4.26	8.05	50	32	23.08	15.2	620.5	-48.7	4.5	0	1.29	48	0.49	11917.2	3127.37	54.702	77	292	15.99	4.02	0.07	6.888	97.305	0.361	11.689	5.915	10.309	5	4.638
PA018	MALE	69	Older	73.5	173	0.96	24.5581	22.37	30.44	51.13	69.5646	1448.49	1.04	2027.89	7.51	17.16	23.7	1.44	1.41	4.91	4.99	10.96	50.07	37.5	22.05	16.6	581.4	-50.1	4.9	0	3.4	44	0.63	5878.71	279.019	37.082	110	241	11.22	0.49	0.067	4.059	68.61	0.956	22.688	5.152	7.145	6.931	6.306
PA019	FEMALE	59	Older	68.5	156	0.94	28.1476	29.57	43.17	38.93	56.8321	1402.25	1.04	1963.15	12.17	16.02	17.24	0.79	0.79	4.08	3.75	7.83	42.06	29.4	19.07	13.6	710	-61.5	4.9	48	1.86	46	0.43	131.831	72.726	7.907	126	506	0.3	0.17	0.018	4.545	57.148	0.78	-29.018	4.835	93.61	5.584	5.242
PA021	FEMALE	58	Older	73.85	160	0.99	28.8477	33.24	45.01	40.61	54.9898	1445.72	1.04	2024.01	13.03	15.92	18.5	0.95	0.95	3.92	4.07	8.6	41.06	30.9	19.04	14.4	657.2	-53.9	4.7	29	2.39	47	0.58	2465.95	986.018	31.124	97	306	1.44	0.56	0.018	14.742	227.751	0.209	38.33	7.781	23.031	5.688	5.446
PA022	MALE	71	Older	70.2	166	0.92	25.4754	19.73	28.11	50.47	71.8946	1409.85	1.06	2255.76	7.12	18.21	22.74	1.32	1.24	4.73	4.64	10.81	52.04	37	23.04	16.5	567.9	-50.6	5.1	0	2.54	45	0.63	2470.55	901.091	24.266	115	302	6.24	2.19	0.059	4.25	51.348	1.217	21.308	4.528	5.902	6.683	6.185
PA023	FEMALE	62	Older	51.15	160	0.7	19.9805	13.89	27.16	37.26	72.8446	1123.02	1.06	1796.83	5.42	14.54	16.33	0.9	1.04	3.57	3.59	7.23	54.08	28.2	25	12.9	659.7	-56.6	4.9	61	0.77	46	0.62	6797.13	1944.75	32.2	102	274	6.41	1.77	0.029	10.075	139.87	0.495	4.253	7.018	7.416	6.923	6.549
PA024	MALE	63	Older	70.35	170	0.87	24.3426	13.52	19.22	56.83	80.7818	1411.6	1.06	2258.57	4.71	19.78	26.64	1.58	1.87	5.6	5.74	11.85	59.04	42.1	26.02	18.5	470.7	-40.4	4.9	3	1.83	44	0.61	4118.91	2443.02	13.343	118	285	3.78	2.17	0.012	10.593	144.115	0.437	12.128	7.196	9.313	6.573	6.255
PA025	MALE	51	Older	118	183	1.1	35.2355	36.4	30.85	81.6	69.1525	2226.82	1.06	3562.91	10.87	24.37	41.41	2.78	2.54	9.63	9.57	16.89	50.04	59.8	20.07	24.5	416.4	-50.1	6.9	99	4.7	41	0.61	501.794	356.787	30.378	97	276	0.36	0.25	0.022	14.123	182.444	0.399	-27.583	7.808	***	7.047	6.727
[truncated: 3,782 more columns]

## Sheet: Fitness.class.data
ID	SEX	AGE	GROUP	REE_24H_KCAL_CON	REE_24H_MLKGM_CON	TEE_SESSION_KCAL_CON	TEE_SESSION_MLKGMIN_CON	RESTING_BPM_CON	AEE_SESSION_KCAL_CON	AEE_SESSION_MLKGMIN_CON	HR_SESSION_BPM_CON	AEE_MEAN_ADJUST	REE_24H_KCAL_RPM	REE_24H_MLKGM_RPM	RESTING_BPM_RPM	DURATION_SESSION_MIN_RPM	VO2_SESSION_ML_RPM	VO2_SESSION_MLMIN_RPM	VO2_SESSION_MLKGMIN_RPM	VO2MAX_REAL_RELATIVO_RPM	TEE_SESSION_KCAL_RPM	TEE_SESSION_MLKGMIN_RPM	REE_SESSION_KCAL_RPM	AEE_SESSION_KCAL_RPM	AEE_SESSION_MLKGMIN_RPM	HR_SESSION_BPM_RPM	HRR_RPM	MET_SESSION_RPM	TIME_GT3METS_RPM	MET_INDIVIDUAL_SESSION_RPM	METS_H_RPM	METS_H_IND_RPM	METS_H_WEEK_RPM	METS_H_WEEK_IND_RPM	modintind_RPM	vigorintind_RPM	VO2MAX_RPM	VO2RES_RPM	REE_24H_KCAL_PP	REE_24H_MLKGM_PP	RESTING_BPM_PP	DURATION_SESSION_MIN_PP	VO2_SESSION_ML_PP	VO2_SESSION_MLMIN_PP	VO2_SESSION_MLKGMIN_PP	VO2MAX_REAL_RELATIVO_PP	TEE_SESSION_KCAL_PP	TEE_SESSION_MLKGMIN_PP	REE_SESSION_KCAL_PP
PA001	MALE	24	Young	2137.14	4.07	0	0	45	0	0	112.64	364.37	1782.43	3.39	46	42	124966	2975.37	40.76	46.86	612.61	40.56	51.99	499.36	32.42	145.6	0.75	11.65	6	12.02	16.64	17.17	62.39	64.39	0	42	88.61	0.88	2137.14	4.07	39	47	73961.6	1573.65	21.56	21.56	365.97	21.45	69.75
PA002	MALE	25	Young	1376.86	2.55	0	0	52.72	0	0	122.9	297.36	1309.71	2.42	49	50	102443	2048.85	27.28	45.85	520.49	27.28	45.48	422.96	22.53	137.94	0.66	7.79	9	11.26	9.35	13.52	35.08	50.68	11	31	67.36	0.65	1661.31	3.07	54	42	58567.7	1394.47	18.57	18.57	291.24	18.57	48.45
PA003	MALE	23	Young	1751.87	3.61	0	0	70.82	0	0	126.44	254.33	1751.87	3.61	63	49	94525.7	1929.1	28.62	41.78	478.98	28.54	59.61	371.47	22.43	157.27	0.73	8.18	4	7.93	10.01	9.71	37.55	36.41	6	36	69.64	0.67	1751.87	3.61	63	50	57865.8	1157.32	17.17	17.17	290.77	17.12	60.83
PA004	FEMALE	23	Young	1447.12	3.41	0	0	71.48	0	0	161.84	205.82	1447.12	3.41	67	53	74667.8	1408.83	23.88	60.74	365.42	23.5	53.26	275.61	17.35	164.96	0.87	6.82	14	7.01	7.72	7.94	28.96	29.76	18	26	82.06	0.8	1333.79	3.14	64	45	46929.5	1042.88	17.68	17.68	235.79	17.4	41.68
PA005	FEMALE	34	Young	1444.55	3.72	0	0	57.89	0	0	104.83	218.13	1281.96	3.3	56	45	82316.2	1829.25	33.87	34.14	410.91	33.87	40.06	329.75	27.14	135.69	0.64	9.68	7	10.27	12.9	13.7	48.39	51.37	8	37	63.32	0.61	1444.55	3.72	56	47	46360.1	986.38	18.27	18.27	230.78	18.27	47.15
PA006	MALE	24	Young	1868	4.16	0	0	71	0	0	146.93	197.52	1745.41	3.89	69	45	57719.2	1282.65	20.59	47.76	294	20.59	54.54	210.05	14.99	134.78	0.54	5.88	27	5.29	7.84	7.05	29.41	26.46	17	28	51.21	0.46	1745.41	3.89	69	43	51435	1196.16	19.2	19.2	263.78	19.2	52.12
PA007	MALE	27	Young	1865	2.91	0	0	77.22	0	0	158.56	283.11	1975.7	3.08	73	42	80084.2	1906.77	21.44	42.41	405.57	21.44	57.62	307.39	16.46	128.52	0.5	6.12	14	6.95	8.75	9.93	32.81	37.23	4	38	55.11	0.51	1254.3	1.96	74	45	66030.6	1467.35	16.5	16.5	345.27	16.5	39.2
PA008	MALE	22	Young	1689.48	2.98	0	0	63.29	0	0	124.69	322.77	1689.48	2.98	57	47	115675	2461.16	31.23	37.63	587.42	31.23	55.14	473.54	25.57	152.45	0.75	8.92	7	10.49	11.39	13.39	42.72	50.21	8	37	66.45	0.64	1689.48	2.98	57	45	62722.3	1393.83	17.69	17.69	317.54	17.69	52.8
PA009	MALE	22	Young	1501.88	2.74	0	0	58.53	0	0	117.41	270.28	1150.27	2.1	54	45	104681	2326.24	30.57	27.34	524.02	30.57	35.95	435.67	25.44	134.42	0.61	8.73	7	14.56	11.65	19.41	43.67	72.8	5	32	54.59	0.53	1501.88	2.74	53	46	53597.4	1165.16	15.31	15.31	270.92	15.31	47.98
PA010	FEMALE	24	Young	1700.83	3.86	0	0	55.24	0	0	134.35	228.71	1528.32	3.47	44	50	82688.6	1653.77	27.04	46.81	412.49	27.04	53.07	318.18	20.81	138.44	0.68	7.73	8	7.79	9.27	9.35	34.77	35.06	4	38	75.97	0.73	1528.32	3.47	44	48	48917.9	1019.12	16.67	16.67	246.49	16.67	50.94
PA011	FEMALE	27	Young	1312.19	3.47	0	0	65.53	0	0	131.09	158.94	1400.3	3.7	63	53	57671.8	1088.15	20.73	51.89	284.11	20.73	51.54	204.16	14.67	132.49	0.58	5.92	23	5.59	6.7	6.33	25.14	23.75	22	21	72.47	0.68	1253.49	3.32	45	46	35842.4	779.18	14.84	14.84	177.32	14.84	40.04
PA012	FEMALE	21	Young	1496.56	3.68	0	0	68.28	0	0	138.47	182.47	1579.44	3.88	71	48	57829.3	1204.78	21.32	46.59	288.23	21.32	52.65	206.76	15.25	153.5	0.76	6.09	18	5.49	7.62	6.87	28.56	25.74	23	18	62.53	0.58	1418.11	3.49	65	47	42189.7	897.65	15.89	15.89	207.95	15.89	46.29
PA013	MALE	57	Older	1028.66	1.53	0	0	49	0	0	123.59	309.12	1162.53	1.73	49	45	100995	2244.33	24.06	33.41	498.51	24.06	36.33	412.33	19.64	145.37	0.96	6.87	41	13.9	9.16	18.53	34.36	69.5	0	41	72	0.7	1028.66	1.53	49	45	51995.1	1155.45	12.38	33.41	255.57	12.38	32.15
PA014	MALE	48	Older	1093.46	2.21	0	0	61	0	0	128.02	208.1	1548.41	3.13	61	45	60382.2	1341.83	19.53	28.2	293.46	19.53	48.39	215.73	13.96	128.02	0.76	5.58	42	6.24	7.44	8.32	27.9	31.2	23	19	69.26	0.65	950.4	1.92	60	45	39356	874.58	12.73	28.2	195.58	12.73	29.7
PA015	FEMALE	54	Older	1139.31	3.16	0	0	54	0	0	118.58	152.79	1139.31	3.16	54	45	58526.4	1300.59	25.99	39.16	280.85	25.99	35.6	217.16	19.28	139.2	0.96	7.42	44	8.22	9.9	10.96	37.12	41.1	4	40	66.36	0.63	1282.49	3.56	54	45	27292	606.49	12.12	39.16	133.8	12.12	40.08
PA016	FEMALE	56	Older	1061.17	2.52	0	0	46.5	0	0	88.17	80.37	1391.3	3.3	50	45	38810.4	862.45	14.72	9.04	192	14.72	43.48	129.32	9.81	110.87	0.65	4.21	33	4.46	5.61	5.95	21.03	22.32	21	12	162.81	0.73
PA017	FEMALE	69	Older	1468.34	3.21	0	0	58	0	0	120.49	125.83	1405.17	3.07	57	45	46582.6	1035.17	16.28	30.12	225.14	16.28	43.91	158.71	11.09	143.63	0.97	4.65	40	5.3	6.2	7.07	23.25	26.52	38	5	54.04	0.49	1527.54	3.34	63	45	29659	659.09	10.36	30.12	144.14	10.36	47.74
PA018	MALE	69	Older	1075.31	2.03	0	0	55	0	0	108.22	153.7	1075.31	2.03	55	45	46783.6	1039.64	14.14	11.7	227.59	14.14	33.6	171.23	10.35	108.22	0.65	4.04	42	6.96	5.39	9.28	20.21	34.81	9	36	120.89	0.58	1075.31	2.03	55	42	39766.9	946.83	12.88	11.7	196.38	12.88	31.36
PA019	FEMALE	59	Older	1188.55	2.41	0	0	62	0	0	138.18	143.39	1034.07	2.1	64	45	51500.2	1144.45	16.71	17.85	255.6	16.71	32.31	197.73	12.83	141.18	0.7	4.77	41	7.97	6.36	10.62	23.87	39.84	8	37	93.6	0.93	1188.55	2.41	62	45	29678.5	659.52	9.63	17.85	146.84	9.63	37.14
PA021	FEMALE	58	Older	1485	2.79	0	0	57	0	0	144.73	162.97	1575.9	2.96	57	45	58523.8	1300.53	17.57	23.62	285.8	17.57	49.25	207.97	12.49	155.44	0.82	5.02	40	5.94	6.7	7.92	25.11	29.71	13	29	74.41	0.71	1093.76	2.05	61	45	29266	650.36	8.79	23.62	141.26	8.79	34.18
PA022	MALE	71	Older	632.73	1.25	0	0	48	0	0	80.8	148.92	844.63	1.67	48	45	56134.6	1247.44	17.77	26.44	287.25	17.77	26.39	232.13	14.7	109.51	0.75	5.08	43	10.63	6.77	14.18	25.39	53.17	1	44	67.21	0.65	632.73	1.25	51	45	27155.2	603.45	8.6	26.44	131.29	8.6	19.77
PA023	FEMALE	62	Older	985	2.25	0	0	66	0	0	131.78	104.48	1065	2.9	66	45	37519.7	833.77	16.35	25.27	179.19	16.35	33.28	127.99	11.15	131.78	0.68	4.67	42	5.64	6.23	7.52	23.35	28.18	11	34	64.7	0.6	985	2.68	74	45	25808.4	573.52	11.25	25.27	127.2	11.25	30.78
PA024	MALE	63	Older	1100	2.17	0	0	49	0	0	96.89	208.4	1631.81	3.22	52	45	75294.2	1673.21	23.78	34.92	372.44	23.78	50.99	284.2	17.95	129.53	0.76	6.8	40	7.38	9.06	9.84	33.98	36.91	2	38	68.11	0.65	1046	2.07	49	45	37683.3	837.41	11.9	34.92	185.81	11.9	32.69
PA025	MALE	51	Older	1167.82	1.37	0	0	56	0	0	112	352.35	1167.82	1.37	55	45	112248	2494.4	21.14	34.03	555.51	21.14	36.49	463.46	17.46	124.18	0.83	6.04	44	15.38	8.05	20.51	30.2	76.89	4	41	62.12	0.61	1574.44	1.85	59	45	70445.1	1565.45	13.27	34.03	345.89	13.27	49.2
[truncated: 41 more columns]

## Sheet: PA2.data
ID	SEX	GROUP	GROUP2	WEIGHT_KG	MAX_CON_REST	MIN_CON_REST	MEAN_CON_REST	MEDIAN_CON_REST	SDNN_CON_REST	SDDELTA_CON_REST	BPM_CON_REST	RMSSD_CON_REST	NN50LOWER_CON_REST	NN50HIGHER_CON_REST	NN50_CON_REST	PNN50_CON_REST	VLF_FFT_CON_REST	LF_FFT_CON_REST	HF_FFT_CON_REST	LFHF_FFT_CON_REST	LFUN_FFT_CON_REST	HFUN_FFT_CON_REST	LF_WT_CON_REST	HF_WT_CON_REST	LFHF_WT_CON_REST	LFUN_WT_CON_REST	HFUN_WT_CON_REST	VLF_HH_CON_REST	LF_HH_CON_REST	HF_HH_CON_REST	LFHF_HH_CON_REST	LFUN_HH_CON_REST	HFUN_HH_CON_REST	MAX_CON_10	MIN_CON_10	MEAN_CON_10	MEDIAN_CON_10	SDNN_CON_10	SDDELTA_CON_10	BPM_CON_10	RMSSD_CON_10	NN50LOWER_CON_10	NN50HIGHER_CON_10	NN50_CON_10	PNN50_CON_10	VLF_FFT_CON_10	LF_FFT_CON_10	HF_FFT_CON_10	LFHF_FFT_CON_10
PA001	MALE	Young	Young	73.35	1395.4	1141.8	1257.81	1255.2	55.9202	77.9449	48	77.5332	24	21	45	0.473684	966.207	250.218	805.79	0.310525	23.6947	76.3053	425.87	950.355	0.447388	30.9448	69.0552	609.654	430.002	831.141	0.517363	34.0962	65.9038	1292.1	944.8	1205.77	1221.21	60.984	88.1231	49	87.6633	31	32	63	0.649485	71.8944	1232.1	1688.13	0.729861
PA002	MALE	Young	Young	75.1	1248.5	911.3	1195.19	1209.73	53.5614	50.0002	49	49.7418	10	13	23	0.234694	2421.8	1273.88	1391.54	0.915449	47.7929	52.2071	421.413	736.002	0.572548	36.4098	63.5902	978.806	573.117	629.496	0.910438	47.656	52.344	1298.7	981.6	1236.38	1250.24	51.103	41.4032	48	41.184	7	5	12	0.126316	1600.83	651.109	562.7	1.15711
PA003	MALE	Young	Young	67.6	1044.9	691	879.362	881.3	71.95	44.5104	68	44.3465	14	12	26	0.192593	761.972	3475.31	436.383	7.9639	88.8441	11.1559	3967.63	546.811	7.29446	87.8875	12.1125	1127.43	2627.88	683.052	3.84727	79.3698	20.6302	1058.3	644.3	804.871	796.25	83.4199	49.7191	72	49.5453	18	14	32	0.222222	2666.12	4346.94	1253.92	3.46667
PA004	FEMALE	Young	Young	59.95	964.8	727.8	819.679	817.9	49.6897	45.0645	71	44.9058	24	16	40	0.283688	417.42	465.656	1315.74	0.353911	26.1399	73.8601	676.711	1175	0.576724	36.5451	63.4549	801.025	486.209	1189.49	0.408753	29.0152	70.9848	1081.7	714.4	942.61	951.45	66.4628	59.2739	63	59.0366	32	32	64	0.507937	2184.35	1390.07	1490.98	0.932322
PA005	FEMALE	Young	Young	54	1298.7	984.9	1070.77	1054.9	66.2375	78.0829	47	77.6581	13	16	29	0.311828	1205.83	1361.54	971.539	1.40142	58.358	41.642	4329.57	1782.05	2.51611	70.8416	29.1584	1514.23	3472.93	1652.03	2.10222	67.765	32.235	1262	871.3	1042.48	1021.6	75.999	78.103	53	77.7269	17	19	36	0.342857	838.096	2957.85	1317.96	2.24426
PA006	MALE	Young	Young	62.3	1098.4	964.8	1036.33	1038.3	30.4249	28.0379	57	27.9149	7	5	12	0.105263	113.224	394.662	367.639	1.0735	51.7725	48.2275	427.506	273.514	1.56276	60.9834	39.0166	131.56	308.304	252.458	1.22121	54.9794	45.0206	981.5	687.7	871.568	879.7	54.5536	31.5019	68	31.3921	6	6	12	0.0882353	811.611	1561.76	494.193	3.16023
PA007	MALE	Young	Young	88.95	904.8	757.8	841.518	841.3	28.0637	18.6892	71	18.6226	1	2	3	0.0212766	160.144	301.7	70.4425	4.28293	81.0711	18.9289	322.297	120.248	2.68261	72.8281	27.1719	119.395	242.597	82.0521	2.95662	74.7259	25.2741	1091.7	844.6	960.112	956.5	59.2263	47.4516	61	47.2553	16	16	32	0.262295	883.763	1160.78	490.959	2.36432
PA008	MALE	Young	Young	78.8	1038.3	684.4	818.838	814.6	58.2435	47.5591	73	47.3953	18	17	35	0.241379	587.724	936.749	610.23	1.53507	60.5534	39.4466	1095.19	950.023	1.15278	53.549	46.451	934.223	794.887	659.827	1.20469	54.6422	45.3578	1055	731.2	875.444	874.7	67.4808	60.724	66	60.5266	27	30	57	0.435115	782.28	863.53	1017.53	0.84865
PA009	MALE	Young	Young	76.1	1098.4	771.1	1019.48	1033.22	56.2205	52.0918	58	51.8661	24	22	46	0.396552	1158.84	1824.47	747.402	2.44108	70.9394	29.0606	967.913	815.003	1.18854	54.2882	45.7118	639.841	1056.39	710.151	1.48756	59.7999	40.2001	1258.7	781.2	1069.08	1078.35	87.5319	83.1636	56	82.7883	31	30	61	0.544643	5295.64	506.814	1446.32	0.350415
PA010	FEMALE	Young	Young	61.15	1215.2	904.7	1079.52	1085.05	62.9079	63.1499	55	62.86	27	23	50	0.454545	999.101	1555.66	1313.56	1.18431	54.2189	45.7811	1070.52	1075.46	0.996543	49.8847	50.1153	1402.69	1025.62	980.668	1.04584	51.1203	48.8797	1051.6	737.7	889.349	906.45	79.872	61.0423	67	60.8126	29	25	54	0.402985	499.778	2732.17	1488.51	1.8355
PA011	FEMALE	Young	Young	52.5	1061.7	861.3	980.211	981.55	41.7248	41.0432	61	40.8754	21	12	33	0.270492	484.566	529.588	725.958	0.729502	42.1799	57.8201	392.622	713.236	0.548735	35.5038	64.4962	421.44	433.959	664.428	0.653132	39.5087	60.4913	1148.4	751.1	1018.62	1034.9	90.1361	62.1088	55	61.8306	25	26	51	0.46789	1073.72	1867.39	1256.79	1.48585
PA012	FEMALE	Young	Young	56.5	1078.4	781.2	918.655	918.1	65.6405	72.3025	65	72.022	31	34	65	0.503876	714.146	1057.96	1857.22	0.569648	36.2914	63.7086	1305.33	1821.55	0.715508	41.7454	58.2546	543.761	1172.94	1460.89	0.802893	44.5336	55.4664	1098.4	767.9	951.694	964.85	75.8424	83.803	60	83.4547	30	34	64	0.533333	2131.53	2642.12	1720.03	1.53609
PA013	MALE	Older	Older	93.3	1298.7	1161.8	1246.61	1251.9	27.3955	32.793	47	32.6531	9	7	16	0.135593	128.834	284.826	295.518	0.96382	49.0788	50.9212	334.917	236.351	1.4176	58.627	41.373	169.303	255.565	277.518	0.920896	47.9409	52.0591	1388.8	1135.1	1264.38	1268.6	50.5312	48.3307	47	48.1356	18	23	41	0.328	1497.46	678.715	727.417	0.933049
PA014	MALE	Older	Older	68.7	1018.2	827.9	932.794	938.1	47.7635	33.7553	64	33.6374	9	11	20	0.143885	270.095	1286.99	491.944	2.61613	72.3461	27.6539	1278.32	406.117	3.1468	75.89	24.11	144.404	957.131	393.104	2.4348	70.8862	29.1138	1088.3	697.7	930.854	934.8	57.9821	43.1826	61	43.0246	14	9	23	0.172932	2078.31	1836.42	881.86	2.08244
PA015	FEMALE	Older	Older	50.05	1098.3	817.9	1035.55	1041.32	41.6541	37.8548	58	37.7191	6	6	12	0.104348	164.036	576.157	248.084	2.32243	69.9015	30.0985	824.409	340.294	2.5658	70.7828	29.2172	282.62	950.746	367.215	2.58907	72.1376	27.8624	1295.3	1004.8	1161.41	1162.35	62.9087	40.3705	47	40.2176	12	9	21	0.190909	672.715	328.599	481.332	0.682687
PA016	FEMALE	Older	Older	58.85	1465.6	1128.5	1302.3	1297	59.2233	48.7706	28	48.3774	9	7	16	0.2857	3842.4	719.02	122.659	5.862	85.4269	14.5731	1795.3	260.088	7.0118	87.3461	12.6539	1867	2142.8	251.187	8.5308	89.5077	10.4923	1392.2	1128.5	1291.76	1297	45.4933	48.56	28	48.118	10	7	17	0.303571	3775.21	619.342	122.478	5.05677
PA017	FEMALE	Older	Older	63.6	1011.6	918.1	969.651	971.5	20.6017	19.857	62	19.7773	0	0	0	0	124.096	52.6995	150.094	0.351111	25.9868	74.0132	51.97	151.623	0.343192	25.5264	74.4736	87.4012	59.1902	138.12	0.428542	29.9985	70.0015	1051.7	908.1	972.157	971.5	28.0262	21.3479	61	21.2621	1	1	2	0.0163934	544.328	194.627	214.549	0.907143
PA018	MALE	Older	Older	73.5	1242	1115.1	1179.69	1180.2	27.4643	13.7377	51	13.6946	0	0	0	0	771.691	344.413	37.0151	9.30465	90.2956	9.70435	279.324	20.7798	13.4064	93.0758	6.92421	260.164	238.845	23.9391	9.97718	90.8902	9.10981	1238.6	1081.7	1162.56	1165.1	29.469	16.0892	51	16.0183	1	1	2	0.018018	200.798	156.852	43.4873	3.60684
PA019	FEMALE	Older	Older	68.5	1024.9	661	951.241	954.8	45.9184	48.208	63	48.0132	5	6	11	0.088	83.5554	640.521	336.692	1.90239	65.5457	34.4543	1223.91	767.846	1.59038	61.4488	38.5512	330.969	1071.01	910.41	1.1764	54.0527	45.9473	1061.6	844.6	965.46	964.9	42.2563	29.2652	61	29.1618	5	6	11	0.0901639	606.202	671.574	233.637	2.87443
PA021	FEMALE	Older	Older	73.85	990.8	704.6	884.719	888.2	34.6207	39.0454	61	38.8904	4	4	8	0.0655738	216.099	345.219	647.419	0.533224	34.7779	65.2221	401.438	540.081	0.743251	42.6372	57.3628	247.293	481.326	382.834	1.25727	55.6987	44.3013	1098.5	861.4	951.762	943.15	48.4463	51.746	62	51.5491	14	14	28	0.225806	1364.63	217.913	999.789	0.217959
PA022	MALE	Older	Older	70.2	1298.6	1111.8	1220.91	1220.25	26.4819	25.8765	49	25.7618	2	3	5	0.0438596	173.521	209.289	157.777	1.32649	57.0168	42.9832	233.163	188.799	1.23453	55.2568	44.7432	528.475	212.073	182.554	1.1617	53.7401	46.2599	1388.9	951.5	1273.76	1268.7	54.5679	58.6616	47	58.3894	5	1	6	0.0550459	866.826	461.856	143.089	3.22775
PA023	FEMALE	Older	Older	51.15	1008.2	520.8	918.655	928.1	62.6853	76.7705	60	76.4493	8	5	13	0.108333	591.401	1465.73	1142.7	1.28269	56.192	43.808	1315.06	1767.22	0.744941	42.6652	57.3348	841.54	1476.91	1156.56	1.27699	56.0824	43.9176	1098.4	547.5	986.578	992.247	65.7347	73.7984	58	73.4769	15	8	23	0.198276	367.845	1102.23	722.672	1.52522
PA024	MALE	Older	Older	70.35	1185.2	1058.3	1122.8	1121.75	28.5281	26.1596	53	26.0459	3	1	4	0.0377358	134.594	46.4246	278.57	0.166653	14.2847	85.7153	103.224	229.427	0.449984	31.0307	68.9693	114.314	92.8237	208.667	0.444841	30.7882	69.2118	1198.6	777.9	1141.74	1151.8	54.8755	61.8722	52	61.6485	8	10	18	0.129496	624.298	185.63	301.303	0.616091
PA025	MALE	Older	Older	118	1094.9	894.6	1010.85	1014.8	44.1422	27.4216	58	27.3126	5	4	9	0.0775862	544.01	318.012	106.468	2.98691	74.9179	25.0821	304.961	185.399	1.64842	62.1912	37.8088	1094.89	392.433	141.453	2.7743	73.505	26.495	1198.5	944.7	1121.91	1131.6	43.3362	39.6695	52	39.5062	13	9	22	0.180328	456.247	1561.36	360.565	4.33031
[truncated: 1,908 more columns]
